# Supplementary material for: Prognostic Value of Combing Primary Tumor and Nodal Glycolytic–Volumetric Parameters of 18F-FDG PET in Patients with Non-Small Cell Lung Cancer and Regional Lymph Node Metastasis
Source: Diagnostics (Basel). 2021 Jun 9;11(6):1065. doi: 10.3390/diagnostics11061065 (PMC8228685; doi:10.3390/diagnostics11061065)
Supplement: Supplementary file 1 [file diagnostics-11-01065-s001.zip]

Archive with 1 entries (1 files):
- diagnostics-1253614-SI.pdf
